# Supplementary material for: Electric-Field-Assisted Synthesis of Cu/MoS2 Nanostructures for Efficient Hydrogen Evolution Reaction
Source: Micromachines (Basel). 2024 Apr 3;15(4):495. doi: 10.3390/mi15040495 (PMC11052344; doi:10.3390/mi15040495)
Supplement: Supplementary file 1 [file micromachines-15-00495-s001.zip]

Archive with 1 entries (1 files):
- micromachines-2922189-supplementary.pdf
